# Supplementary material for: The motivation against change in male methamphetamine users in the compulsory detoxification setting
Source: Front Psychiatry. 2023 Feb 6;14:1022926. doi: 10.3389/fpsyt.2023.1022926 (PMC9939637; doi:10.3389/fpsyt.2023.1022926)
Supplement: Supplementary file 1 [file Table_1.XLSX]

## Sheet: Sheet1
Supplemental Table 1. Pearson correlation coefficients
	Age	Onset age	Days in the program	Years of MA use	Total dosage of MA use in the last year	UWS craving	UWS depression	UWS fatigue	UWS insomnia	UWS hypersomnia	UWS binge eating	UWS hyperactivity	UWS psychomotor retardation	History of MA related psychosis	MUD diagnosis(DSM-IV)	Sleeping quality (PSQI)	BIS-11 non-planning	BIS-11 cognitive impulsivity	BIS-11 motor impulsivity	ASRS inattentive	ASRS overactivity	EMBU Paternal: punitive	EMBU Paternal: deny	EMBU Paternal: control	EMBU Paternal: emotional warmth	EMBU Maternal: emotional warmth	EMBU Maternal: control and over-protection	EMBU Maternal: punitive	EMBU Maternal: deny	Current craving	MFACD factor 1	MFACD factor 2	MFACD factor 3
Age	1	.904 **	-0.003	0.114	-0.079	-0.058	-0.055	-0.062	0.049	-.174 **	-.161 *	-0.008	-0.093	-.216 **	-0.055	-0.07	0.064	-0.009	-0.071	-0.085	0.023	-0.004	-0.071	0.014	0.016	0.088	-0.037	-0.018	0.033	-0.015	-0.038	0.015	-0.108
Onset age	.904 ***	1	0.011	-.159 *	-.205 **	-0.122	-0.109	-0.119	-0.047	-.185 **	-.225 ***	-0.042	-.143 *	-.220 ***	-.130 *	-0.062	-0.021	-0.048	-0.125	-0.121	-0.029	-0.022	-0.098	0.014	0.016	0.038	-0.066	-0.034	0.012	-0.072	-0.094	-0.067	-0.061
Days in the program	-0.003	0.011	1	-0.11	0.005	0.017	-0.024	-0.034	0.087	-0.005	0.057	0.031	0.126	0.055	0.027	-0.04	-0.078	-0.035	-0.056	0.014	0.033	0.118	0.124	0.125	-0.08	-0.083	0.084	0.058	0.074	0.091	-0.025	0.069	-0.072
Years of MA use	0.114	-.159 *	-0.11	1	.330 ***	.136 *	0.058	0.12	0.127	0.047	0.082	-0.03	0.08	0.062	.146 *	-0.024	.214 **	0.127	.152 *	.161 *	.160 *	-0.04	-0.013	-0.058	0.03	0.128	0.042	0.043	0.025	.196 **	.162 *	.144 *	-.133 *
Total dosage of MA use in the last year	-0.079	-.205 **	0.005	.330 ***	1	.215 **	.200 **	.285 ***	.196 **	0.079	0.097	0.114	.174 **	0.125	0.075	0.066	.160 *	0.009	.163 *	.164 *	.163 *	0.044	0.099	0.035	-0.066	-0.064	0.029	0.074	0.05	.430 ***	0.116	.220 ***	-0.051
UWS craving	-0.058	-0.122	0.017	.136 *	.215 **	1	.648 ***	.590 ***	.326 ***	.227 ***	.317 ***	0.039	.315 ***	.290 ***	.269 ***	0.125	.222 ***	0.082	.204 **	.207 **	0.125	0.101	0.123	0.094	-0.077	-0.083	-0.011	.139 *	0.106	.328 ***	0.06	.226 ***	0.048
UWS depression	-0.055	-0.109	-0.024	0.058	.200 **	.648 ***	1	.640 ***	.251 ***	.228 ***	.307 ***	0.128	.314 ***	.240 ***	.247 ***	.172 **	.157 *	0.035	.158 *	.153 *	0.125	.153 *	.175 **	.198 **	-0.052	-0.019	.132 *	.156 *	.186 **	.269 ***	0.11	.216 **	0.084
UWS fatigue	-0.062	-0.119	-0.034	0.12	.285 ***	.590 ***	.640 ***	1	.335 ***	.282 ***	.330 ***	.157 *	.295 ***	.250 ***	.227 ***	.243 ***	.165 *	0.063	.174 **	.201 **	.152 *	.168 *	.171 **	.155 *	-0.063	-0.052	0.116	.195 **	.173 **	.293 ***	0.093	.218 ***	0.07
UWS insomnia	0.049	-0.047	0.087	0.127	.196 **	.326 ***	.251 ***	.335 ***	1	.242 ***	.269 ***	.249 ***	.340 ***	.152 *	.230 ***	.166 *	.165 *	0.055	.149 *	0.114	.140 *	.144 *	.157 *	.184 **	0.006	0.043	0.124	0.098	0.08	.187 **	0.069	.188 **	0.042
UWS hypersomnia	-.174 **	-.185 **	-0.005	0.047	0.079	.227 ***	.228 ***	.282 ***	.242 ***	1	.567 **	.213 **	.338 ***	.167 *	.188 **	0.089	0.061	-0.055	0.003	.194 **	.133 *	0.084	.167 *	0.126	-0.036	-0.075	0.03	0.042	0.063	0.013	-0.061	-0.008	0.118
UWS binge eating	-.161 *	-.225 ***	0.057	0.082	0.097	.317 ***	.307 ***	.330 ***	.269 ***	.567 ***	1	.270 ***	.356 ***	.245 ***	.234 ***	.210 **	0.095	-0.029	.151 *	.271 ***	.265 ***	.149 *	.274 ***	.141 *	0.043	0.02	0.081	0.127	0.127	0.101	0.054	0.075	0.109
UWS hyperactivity	-0.008	-0.042	0.031	-0.03	0.114	0.039	0.128	.157 *	.249 ***	.213 **	.270 ***	1	.191 **	.177 **	0.087	0.108	0.033	0.024	0.126	.201 **	.288 ***	0.108	.138 *	.221 ***	0.058	-0.021	.154 *	.138 *	0.09	0.109	-0.08	0.06	-0.011
UWS psychomotor retardation	-0.093	-.143 *	0.126	0.08	.174 **	.315 ***	.314 ***	.295 ***	.340 ***	.338 ***	.356 ***	.191 **	1	.288 ***	.151 *	0.112	0.076	-0.001	0.116	.312 ***	.263 ***	0.072	0.101	0.111	0.014	0.063	0.068	-0.003	0.026	.172 **	0.05	0.09	0.042
History of MA related psychosis	-.216**	-.220 ***	0.055	0.062	0.125	.290 ***	.240 ***	.250 ***	.152 *	.167 *	.245 ***	.177 **	.288 ***	1	.330 ***	.221 ***	.146 *	0.105	.206 **	.299 ***	.247 ***	0.057	.212 **	0.037	-0.065	-.133 *	0.01	.171 **	0.094	.252 ***	0.02	0.111	-0.034
MUD diagnosis(DSM-IV)	-0.055	-.130 *	0.027	.146 *	0.075	.269 ***	.247 ***	.227 ***	.230 ***	.188 **	.234 ***	0.087	.151 *	.330 ***	1	.188 **	0.094	0.025	.139 *	.174 **	0.027	0.061	0.084	0.016	-0.037	-0.124	-0.044	.156 *	0.09	.171 **	0.075	.201 **	-0.036
Sleeping quality (PSQI)	-0.07	-0.062	-0.04	-0.024	0.066	0.125	.172 **	.243 ***	.166 *	0.089	.210 **	0.108	0.112	.221 ***	.188 **	1	0.067	0.015	.166 *	.221 ***	.254 ***	.136 *	.220 ***	.192 **	-0.053	-0.084	0.106	.164 *	.157 *	.155 *	.275 ***	0.098	0.011
BIS-11 non-planning	0.064	-0.021	-0.078	.214 **	.160 *	.222 ***	.157 *	.165 *	.165 *	0.061	0.095	0.033	0.076	.146 *	0.094	0.067	1	.717 ***	.425 ***	.317 ***	.220 ***	0.04	0.088	0.067	-.243 ***	-.267 ***	-0.105	0.038	-0.012	.239 ***	.145 *	.174 **	-.214 **
BIS-11 cognitive impulsivity	-0.009	-0.048	-0.035	0.127	0.009	0.082	0.035	0.063	0.055	-0.055	-0.029	0.024	-0.001	0.105	0.025	0.015	.717 ***	1	.242 ***	.182 **	0.092	0.014	0.025	0.05	-.210 **	-.257**	-0.055	0.101	-0.031	.149 *	0.029	0.058	-.194 **
BIS-11 motor impulsivity	-0.071	-0.125	-0.056	.152 *	.163 *	.204 **	.158 *	.174 **	.149 *	0.003	.151 *	0.126	0.116	.206 **	.139 *	.166 *	.425 ***	.242 ***	1	.406 ***	.387 ***	.151 *	.182 **	.228 ***	-.138 *	-0.059	0.079	0.05	0.059	.224 ***	.139 *	.149 *	-.155 *
ASRS inattentive	-0.085	-0.121	0.014	.161 *	.164 *	.207 **	.153 *	.201 **	0.114	.194 **	.271 ***	.201 **	.312 ***	.299 ***	.174 **	.221 ***	.317 ***	.182 **	.406 ***	1	.587 ***	0.124	.253 ***	.243 ***	-0.099	-0.083	0.062	0.006	0.061	.228 ***	0.113	0.075	-0.071
ASRS overactivity	0.023	-0.029	0.033	.160 *	.163 *	0.125	0.125	.152 *	.140 *	.133 *	.265 ***	.288 ***	.263 ***	.247 ***	0.027	.254 ***	.220 ***	0.092	.387 ***	.587 ***	1	.139 *	.257 ***	.308 ***	0.011	0.063	.171 **	0.089	0.093	.132 *	0.117	0.031	-0.035
EMBU Paternal: punitive	-0.004	-0.022	0.118	-0.04	0.044	0.101	.153 *	.168 *	.144 *	0.084	.149 *	0.108	0.072	0.057	0.061	.136 *	0.04	0.014	.151 *	0.124	.139 *	1	.591 ***	.516 ***	-.376 ***	-0.066	0.1	.205 **	.284 ***	.134 *	0.034	0.1	-0.071
EMBU Paternal: deny	-0.071	-0.098	0.124	-0.013	0.099	0.123	.175 **	.171 **	.157 *	.167 *	.274 ***	.138 *	0.101	.212 **	0.084	.220 ***	0.088	0.025	.182 **	.253 ***	.257 ***	.591 ***	1	.521 ***	-.305 ***	-0.073	.175 **	.256 ***	.362 ***	0.062	0.112	0.098	-0.063
EMBU Paternal: control	0.014	0.014	0.125	-0.058	0.035	0.094	.198 **	.155 *	.184 **	0.126	.141 *	.221 ***	0.111	0.037	0.016	.192 **	0.067	0.05	.228 ***	.243 ***	.308 ***	.516 ***	.521 ***	1	-.146*	0.025	.396 ***	.183 **	.249 ***	0.062	0.077	0.055	-0.033
EMBU Paternal: warmth	0.016	0.016	-0.08	0.03	-0.066	-0.077	-0.052	-0.063	0.006	-0.036	0.043	0.058	0.014	-0.065	-0.037	-0.053	-.243 ***	-.210 **	-.138 *	-0.099	0.011	-.376 ***	-.305 ***	-.146 *	1	.441 ***	.143 *	-0.059	-0.028	-0.125	-0.074	-0.118	.171 **
EMBU Maternal: emotional warmth	0.088	0.038	-0.083	0.128	-0.064	-0.083	-0.019	-0.052	0.043	-0.075	0.02	-0.021	0.063	-.133 *	-0.124	-0.084	-.267 ***	-.257 ***	-0.059	-0.083	0.063	-0.066	-0.073	0.025	.441 ***	1	.262 ***	-.378 ***	-.276 ***	-.202 **	-0.029	-0.081	.137 *
EMBU Maternal: control and over-protection	-0.037	-0.066	0.084	0.042	0.029	-0.011	.132 *	0.116	0.124	0.03	0.081	.154 *	0.068	0.01	-0.044	0.106	-0.105	-0.055	0.079	0.062	.171 **	0.1	.175 **	.396 ***	.143 *	.262 ***	1	.350 ***	.513 ***	0.042	0.103	0.009	0.106
EMBU Maternal: punitive	-0.018	-0.034	0.058	0.043	0.074	.139 *	.156 *	.195 **	0.098	0.042	0.127	.138 *	-0.003	.171 **	.156 *	.164 *	0.038	0.101	0.05	0.006	0.089	.205 **	.256 ***	.183 **	-0.059	-.378 ***	.350 ***	1	.699 ***	.238 ***	0.014	0.109	-0.03
EMBU Maternal: deny	0.033	0.012	0.074	0.025	0.05	0.106	.186 **	.173 **	0.08	0.063	0.127	0.09	0.026	0.094	0.09	.157 *	-0.012	-0.031	0.059	0.061	0.093	.284 ***	.362 ***	.249 ***	-0.028	-.276 ***	.513 ***	.699 ***	1	0.126	0.082	0.068	0.008
Current craving	-0.015	-0.072	0.091	.196 **	.430 ***	.328 ***	.269 ***	.293 ***	.187 **	0.013	0.101	0.109	.172 **	.252 ***	.171 **	.155 *	.239 ***	.149*	.224 ***	.228 ***	.132 *	.134 *	0.062	0.062	-0.125	-.202 **	0.042	.238 ***	0.126	1	.254 ***	.452 ***	-.155 *
MFACD factor 1	-0.038	-0.094	-0.025	.162 *	0.116	0.06	0.11	0.093	0.069	-0.061	0.054	-0.08	0.05	0.02	0.075	.275 ***	.145 *	0.029	.139 *	0.113	0.117	0.034	0.112	0.077	-0.074	-0.029	0.103	0.014	0.082	.254 ***	1	.497 ***	-.163 *
MFACD factor 2	0.015	-0.067	0.069	.144 *	.220 ***	.226 ***	.216 **	.218 ***	.188 **	-0.008	0.075	0.06	0.09	0.111	.201 **	0.098	.174 **	0.058	.149 *	0.075	0.031	0.1	0.098	0.055	-0.118	-0.081	0.009	0.109	0.068	.452 ***	.497 ***	1	-.242 ***
MFACD factor 3	-0.108	-0.061	-0.072	-.133 *	-0.051	0.048	0.084	0.07	0.042	0.118	0.109	-0.011	0.042	-0.034	-0.036	0.011	-.214 ***	-.194 **	-.155 *	-0.071	-0.035	-0.071	-0.063	-0.033	.171 **	.137 *	0.106	-0.03	0.008	-.155 *	-.163 *	-.242 ***	1
*** P < 0.001
** P < 0.01
* P < 0.05
