# Supplementary material for: The motivation against change in male methamphetamine users in the compulsory detoxification setting
Source: Front Psychiatry. 2023 Feb 6;14:1022926. doi: 10.3389/fpsyt.2023.1022926 (PMC9939637; doi:10.3389/fpsyt.2023.1022926)
Supplement: Supplementary file 2 [file Table_2.XLSX]

## Sheet: stable2
Supplemental Table 2. The measurement of the Structural equation modeling
Models	Rood mean square error of approximation (RMSEA)	Tucker Lewis Index	Comparative Fit Index	Chi-square	Chi-square P-value for fit	Objective value
Model 1: Paternal authoritarian - ADHD - motivation	0.0012	0.99997	0.99998	52.02	0.4732	0.228
Model 2: Maternal authroriatrian - ADHD - motivation	0.0317	0.97804	0.98536	63.88	0.125	0.28
Model 3: Paternal authoritarian - impulsivity - motivation	0.0284	0.98145	0.98695	75.69	0.1505	0.332
Model 4: Maternal authoritarian - impulsivity - motivation	0.0455	0.95464	0.9681	94.11	0.0085	0.413
Model 5: Parental warmth - impulsivity - motivation	0.0267	0.98356	0.98904	60.4	0.1984	0.265
Model 6: Parental warmth - ADHD - motivation	0	1.00769	1.00478	38.01	0.6042	0.167
