# Supplementary material for: The motivation against change in male methamphetamine users in the compulsory detoxification setting
Source: Front Psychiatry. 2023 Feb 6;14:1022926. doi: 10.3389/fpsyt.2023.1022926 (PMC9939637; doi:10.3389/fpsyt.2023.1022926)
Supplement: Supplementary file 3 [file Table_3.XLSX]

## Sheet: model_1
Supplemental Table 3. Model 1: Paternal authoritarian - ADHD - motivation
	lval	op	rval	Estimate	Est. Std	Std. Err	z-value	p-value
0	Unintended withdrawal symptoms	~	Methamphetamine dosage in the last year	0.14396	0.24331	0.04229	3.40438	0.00066
1	Unintended withdrawal symptoms	~	ADHD traits	0.33292	0.14415	0.21393	1.5562	0.11966
2	Unintended withdrawal symptoms	~	Paternal aurhoritarian rearing style	0.29547	0.17988	0.14409	2.0506	0.04031
3	Methamphetamine dosage in the last year	~	Paternal aurhoritarian rearing style	0.23963	0.08632	0.2072	1.15651	0.24747
4	Current craving	~	Methamphetamine dosage in the last year	0.21936	0.3363	0.04018	5.45946	0
5	Current craving	~	Unintended withdrawal symptoms	0.27362	0.24819	0.07868	3.47757	0.00051
6	Current craving	~	ADHD traits	0.28995	0.11388	0.20069	1.44476	0.14852
7	Current craving	~	Paternal aurhoritarian rearing style	-0.0396	-0.02187	0.1347	-0.29396	0.76879
8	Motivation for/against change	~	Current craving	0.22807	0.43693	0.0574	3.97353	7e-05
9	Motivation for/against change	~	Methamphetamine dosage in the last year	0.00681	0.02	0.02374	0.28679	0.77428
10	Motivation for/against change	~	Unintended withdrawal symptoms	0.06827	0.11864	0.04672	1.46132	0.14393
11	Motivation for/against change	~	ADHD traits	-0.11345	-0.08536	0.1141	-0.99426	0.3201
12	Motivation for/against change	~	Paternal aurhoritarian rearing style	0.0739	0.07819	0.07661	0.96465	0.33472
13	Craving	~	Unintended withdrawal symptoms	1	0.77719	-	-	-
14	Depressive mood	~	Unintended withdrawal symptoms	1.09542	0.82315	0.09641	11.362	0
15	Fatigue	~	Unintended withdrawal symptoms	1.06918	0.77542	0.09697	11.0261	0
16	inattentive	~	ADHD traits	1	0.79601	-	-	-
17	over_activity	~	ADHD traits	0.98645	0.7371	0.18119	5.44429	0
18	Punitive	~	Paternal aurhoritarian rearing style	1	0.73581	-	-	-
19	Deny	~	Paternal aurhoritarian rearing style	0.93217	0.78829	0.10366	8.99293	0
20	Control	~	Paternal aurhoritarian rearing style	0.7079	0.68816	0.08175	8.65976	0
21	Factor 1: Drug lust	~	Motivation for/against change	1	0.52317	-	-	-
22	Factor 2: disagree with CD	~	Motivation for/against change	1.69747	0.9493	0.33653	5.04402	0
23	Factor 3: motivation to quit drug use	~	Motivation for/against change	-0.39212	-0.25708	0.11179	-3.50774	0.00045
24	ADHD traits	~~	Paternal aurhoritarian rearing style	0.53952	0.38102	0.13858	3.89312	0.0001
25	ADHD traits	~~	Methamphetamine dosage in the last year	0.7066	0.17975	0.29758	2.37446	0.01757
26	ADHD traits	~~	ADHD traits	1.00706	1	0.22192	4.53784	1e-05
27	Methamphetamine dosage in the last year	~~	Methamphetamine dosage in the last year	15.2304	0.99255	1.42933	10.6556	0
28	Unintended withdrawal symptoms	~~	Unintended withdrawal symptoms	4.54135	0.84543	0.72627	6.25294	0
29	Motivation for/against change	~~	Motivation for/against change	1.33486	0.75041	0.35794	3.72924	0.00019
30	Current craving	~~	Current craving	4.81961	0.73824	0.46158	10.4416	0
31	Paternal aurhoritarian rearing style	~~	Paternal aurhoritarian rearing style	1.99099	1	0.35536	5.60268	0
32	over_activity	~~	over_activity	0.82369	0.45668	0.18553	4.43967	1e-05
33	Factor 1: Drug lust	~~	Factor 1: Drug lust	4.7203	0.7263	0.53525	8.81885	0
34	Factor 2: disagree with CD	~~	Factor 2: disagree with CD	0.56207	0.09882	0.86135	0.65254	0.51405
35	Depressive mood	~~	Depressive mood	3.06726	0.32243	0.49775	6.1622	0
36	inattentive	~~	inattentive	0.58227	0.36636	0.18177	3.20332	0.00136
37	Control	~~	Control	1.10914	0.52644	0.13887	7.98675	0
38	Punitive	~~	Punitive	1.68641	0.45859	0.2399	7.02961	0
39	Deny	~~	Deny	1.0541	0.37861	0.18371	5.73777	0
40	Craving	~~	Craving	3.52153	0.39598	0.47698	7.38294	0
41	Factor 3: motivation to quit drug use	~~	Factor 3: motivation to quit drug use	3.86512	0.93391	0.36675	10.5389	0
42	Fatigue	~~	Fatigue	4.07206	0.39873	0.54851	7.42388	0
