# Supplementary material for: The motivation against change in male methamphetamine users in the compulsory detoxification setting
Source: Front Psychiatry. 2023 Feb 6;14:1022926. doi: 10.3389/fpsyt.2023.1022926 (PMC9939637; doi:10.3389/fpsyt.2023.1022926)
Supplement: Supplementary file 4 [file Table_4.XLSX]

## Sheet: model 2
Supplemental Table 4. Model 2: Maternal authroriatrian - ADHD - motivation
	lval	op	rval	Estimate	Est. Std	Std. Err	z-value	p-value
0	Unintended withdrawal symptoms	~	Methamphetamine dosage in the last year	0.14329	0.24212	0.042	3.4115	0.00065
1	Unintended withdrawal symptoms	~	ADHD traits	0.40224	0.19634	0.18263	2.20243	0.02764
2	Unintended withdrawal symptoms	~	Maternal aurhoritarian rearing style	0.25334	0.17911	0.10251	2.47139	0.01346
3	Methamphetamine dosage in the last year	~	Maternal aurhoritarian rearing style	0.12898	0.05397	0.16237	0.79438	0.42697
4	Current craving	~	Methamphetamine dosage in the last year	0.22059	0.33819	0.0397	5.55618	0
5	Current craving	~	Unintended withdrawal symptoms	0.25227	0.2289	0.07809	3.23041	0.00124
6	Current craving	~	ADHD traits	0.26331	0.11662	0.16207	1.62465	0.10424
7	Current craving	~	Maternal aurhoritarian rearing style	0.10012	0.06422	0.09439	1.06065	0.28885
8	Motivation for/against change	~	Current craving	0.22473	0.43301	0.05741	3.91429	9e-05
9	Motivation for/against change	~	Methamphetamine dosage in the last year	0.00532	0.01571	0.02343	0.22699	0.82043
10	Motivation for/against change	~	Unintended withdrawal symptoms	0.07632	0.13343	0.04664	1.63628	0.10178
11	Motivation for/against change	~	ADHD traits	-0.0641	-0.0547	0.08621	-0.74348	0.45719
12	Motivation for/against change	~	Maternal aurhoritarian rearing style	-0.00461	-0.00569	0.0523	-0.08807	0.92982
13	Craving	~	Unintended withdrawal symptoms	1	0.77757	-	-	-
14	Depressive mood	~	Unintended withdrawal symptoms	1.09374	0.82217	0.09626	11.3623	0
15	Fatigue	~	Unintended withdrawal symptoms	1.06958	0.77594	0.09693	11.0342	0
16	Inattentive	~	ADHD traits	1	0.89765	-	-	-
17	Overactivity	~	ADHD traits	0.77573	0.65364	0.20924	3.70728	0.00021
18	Deny (Maternal)	~	Maternal aurhoritarian rearing style	1	0.9744	-	-	-
19	Punitive (Maternal)	~	Maternal aurhoritarian rearing style	0.75514	0.71757	0.09042	8.35179	0
20	Control (Maternal)	~	Maternal aurhoritarian rearing style	0.50019	0.52395	0.07335	6.81898	0
21	Factor 1: Drug lust	~	Motivation for/against change	1	0.5202	-	-	-
22	Factor 2: disagree with CD	~	Motivation for/against change	1.7174	0.95489	0.34563	4.96891	0
23	Factor 3: motivation to quit drug use	~	Motivation for/against change	-0.39128	-0.25505	0.1119	-3.49689	0.00047
24	ADHD traits	~~	Maternal aurhoritarian rearing style	0.14979	0.08075	0.1386	1.08075	0.27981
25	ADHD traits	~~	Methamphetamine dosage in the last year	0.8368	0.18877	0.32747	2.55533	0.01061
26	ADHD traits	~~	ADHD traits	1.28061	1	0.36276	3.53024	0.00042
27	Methamphetamine dosage in the last year	~~	Methamphetamine dosage in the last year	15.2998	0.99709	1.43317	10.6755	0
28	Unintended withdrawal symptoms	~~	Unintended withdrawal symptoms	4.52569	0.84203	0.72242	6.26459	0
29	Motivation for/against change	~~	Motivation for/against change	1.33343	0.75828	0.36038	3.70006	0.00022
30	Current craving	~~	Current craving	4.77895	0.732	0.45597	10.4807	0
31	Maternal aurhoritarian rearing style	~~	Maternal aurhoritarian rearing style	2.68655	1	0.37881	7.09214	0
32	Overactivity	~~	Overactivity	1.03309	0.57276	0.22202	4.65316	0
33	Factor 1: Drug lust	~~	Factor 1: Drug lust	4.73979	0.72939	0.53745	8.81909	0
34	Factor 2: disagree with CD	~~	Factor 2: disagree with CD	0.50161	0.08818	0.88613	0.56607	0.57135
35	Depressive mood	~~	Depressive mood	3.08226	0.32404	0.4976	6.19424	0
36	Inattentive	~~	Inattentive	0.30868	0.19422	0.33333	0.92605	0.35442
37	Deny (Maternal)	~~	Deny (Maternal)	0.143	0.05054	0.27133	0.52702	0.59818
38	Craving	~~	Craving	3.5148	0.39539	0.47652	7.37592	0
39	Punitive (Maternal)	~~	Punitive (Maternal)	1.44326	0.48509	0.20549	7.02365	0
40	Factor 3: motivation to quit drug use	~~	Factor 3: motivation to quit drug use	3.86972	0.93495	0.36695	10.5457	0
41	Control (Maternal)	~~	Control (Maternal)	1.77629	0.72548	0.17995	9.8709	0
42	Fatigue	~~	Fatigue	4.06381	0.39792	0.54814	7.41378	0
