# Supplementary material for: The motivation against change in male methamphetamine users in the compulsory detoxification setting
Source: Front Psychiatry. 2023 Feb 6;14:1022926. doi: 10.3389/fpsyt.2023.1022926 (PMC9939637; doi:10.3389/fpsyt.2023.1022926)
Supplement: Supplementary file 5 [file Table_5.XLSX]

## Sheet: model_3
Supplemental Table 5. Model 3: Paternal authoritarian - impulsivity - motivation
	lval	op	rval	Estimate	Est. Std	Std. Err	z-value	p-value
0	Unintended withdrawal symptoms	~	Methamphetamine dosage in the last year	0.14456	0.24388	0.04155	3.4792	0.0005
1	Unintended withdrawal symptoms	~	impulsive	0.21797	0.16702	0.09401	2.31866	0.02041
2	Unintended withdrawal symptoms	~	Paternal aurhoritarian rearing style	0.39421	0.21952	0.14209	2.77428	0.00553
3	Methamphetamine dosage in the last year	~	Paternal aurhoritarian rearing style	0.25405	0.08385	0.22604	1.12391	0.26105
4	Current craving	~	Methamphetamine dosage in the last year	0.22124	0.33913	0.03945	5.60824	0
5	Current craving	~	Unintended withdrawal symptoms	0.2622	0.23822	0.07836	3.34615	0.00082
6	Current craving	~	impulsive	0.18641	0.12977	0.0879	2.1207	0.03395
7	Current craving	~	Paternal aurhoritarian rearing style	0.03456	0.01748	0.13323	0.25937	0.79535
8	Motivation for/against change	~	Current craving	0.23547	0.43297	0.05705	4.12738	4e-05
9	Motivation for/against change	~	Methamphetamine dosage in the last year	0.00307	0.00866	0.02543	0.12084	0.90382
10	Motivation for/against change	~	Unintended withdrawal symptoms	0.05587	0.09333	0.04935	1.13209	0.2576
11	Motivation for/against change	~	impulsive	0.05857	0.07498	0.05344	1.09614	0.27302
12	Motivation for/against change	~	Paternal aurhoritarian rearing style	0.05808	0.05403	0.08143	0.7132	0.47572
13	Craving	~	Unintended withdrawal symptoms	1	0.77836	-	-	-
14	Depressive mood	~	Unintended withdrawal symptoms	1.0939	0.8234	0.09616	11.3758	0
15	Fatigue	~	Unintended withdrawal symptoms	1.06517	0.77379	0.09664	11.0221	0
16	Non-planning	~	impulsive	1	1	-	-	-
17	Attention	~	impulsive	0.57096	0.71664	0.07386	7.73073	0
18	Motor impulsivity	~	impulsive	0.38705	0.42504	0.06974	5.54957	0
19	Deny	~	Paternal aurhoritarian rearing style	1	0.77492	-	-	-
20	Punitive	~	Paternal aurhoritarian rearing style	1.12956	0.76162	0.12792	8.83057	0
21	Control	~	Paternal aurhoritarian rearing style	0.7588	0.67587	0.08891	8.53427	0
22	Factor 1: Drug lust	~	Motivation for/against change	1	0.54493	-	-	-
23	Factor 2: disagree with CD	~	Motivation for/against change	1.56165	0.90998	0.2903	5.37949	0
24	Factor 3: motivation to quit drug use	~	Motivation for/against change	-0.39733	-0.27154	0.11074	-3.58788	0.00033
25	impulsive	~~	Paternal aurhoritarian rearing style	0.2009	0.08736	0.17245	1.16497	0.24403
26	impulsive	~~	Methamphetamine dosage in the last year	1.06303	0.15258	0.46444	2.28886	0.02209
27	impulsive	~~	impulsive	3.16421	1	0.46235	6.84382	0
28	Methamphetamine dosage in the last year	~~	Methamphetamine dosage in the last year	15.2322	0.99297	1.42934	10.6568	0
29	Unintended withdrawal symptoms	~~	Unintended withdrawal symptoms	4.50568	0.83603	0.71929	6.26405	0
30	Motivation for/against change	~~	Motivation for/against change	1.41722	0.73387	0.36819	3.84913	0.00012
31	Current craving	~~	Current craving	4.78513	0.7329	0.45517	10.5128	0
32	Paternal aurhoritarian rearing style	~~	Paternal aurhoritarian rearing style	1.67123	1	0.28575	5.84861	0
33	Attention	~~	Attention	0.97698	0.48643	0.1475	6.62362	0
34	Factor 1: Drug lust	~~	Factor 1: Drug lust	4.57219	0.70305	0.52909	8.64164	0
35	Factor 2: disagree with CD	~~	Factor 2: disagree with CD	0.97788	0.17194	0.74868	1.30614	0.19151
36	Depressive mood	~~	Depressive mood	3.06302	0.32201	0.49758	6.15581	0
37	Control	~~	Control	1.14424	0.5432	0.14096	8.11775	0
38	Motor impulsivity	~~	Motor impulsivity	2.14987	0.81934	0.20825	10.3233	0
39	Punitive	~~	Punitive	1.54372	0.41994	0.24694	6.25149	0
40	Deny	~~	Deny	1.1118	0.39949	0.18814	5.90938	0
41	Craving	~~	Craving	3.50632	0.39416	0.47665	7.3562	0
42	Non-planning	~~	Non-planning	0	0	0.35488	0	1
43	Factor 3: motivation to quit drug use	~~	Factor 3: motivation to quit drug use	3.82993	0.92627	0.36553	10.4776	0
44	Fatigue	~~	Fatigue	4.09781	0.40125	0.54917	7.46176	0
