# Supplementary material for: The motivation against change in male methamphetamine users in the compulsory detoxification setting
Source: Front Psychiatry. 2023 Feb 6;14:1022926. doi: 10.3389/fpsyt.2023.1022926 (PMC9939637; doi:10.3389/fpsyt.2023.1022926)
Supplement: Supplementary file 6 [file Table_6.XLSX]

## Sheet: model_4
Supplemental Table 6.Model 4: Maternal authoritarian - impulsivity - motivation
	lval	op	rval	Estimate	Est. Std	Std. Err	z-value	p-value
0	Unintended withdrawal symptoms	~	Methamphetamine dosage in the last year	0.1472	0.24827	0.0415	3.54697	0.00039
1	Unintended withdrawal symptoms	~	impulsive	0.24549	0.18803	0.09466	2.59346	0.0095
2	Unintended withdrawal symptoms	~	Maternal aurhoritarian rearing style	0.28227	0.19824	0.10364	2.72373	0.00645
3	Methamphetamine dosage in the last year	~	Maternal aurhoritarian rearing style	0.13136	0.0547	0.16383	0.80182	0.42266
4	Current craving	~	Methamphetamine dosage in the last year	0.2214	0.33936	0.03928	5.636	0
5	Current craving	~	Unintended withdrawal symptoms	0.24773	0.22514	0.07707	3.21452	0.00131
6	Current craving	~	impulsive	0.19411	0.13512	0.08795	2.20706	0.02731
7	Current craving	~	Maternal aurhoritarian rearing style	0.12192	0.07781	0.09525	1.28004	0.20053
8	Motivation for/against change	~	Current craving	0.23302	0.43151	0.05712	4.07927	5e-05
9	Motivation for/against change	~	Methamphetamine dosage in the last year	0.0031	0.0088	0.02516	0.12328	0.90189
10	Motivation for/against change	~	Unintended withdrawal symptoms	0.06361	0.10706	0.04852	1.31116	0.18981
11	Motivation for/against change	~	impulsive	0.05798	0.07474	0.05304	1.09327	0.27428
12	Motivation for/against change	~	Maternal aurhoritarian rearing style	0.00127	0.0015	0.05708	0.02229	0.98222
13	Craving	~	Unintended withdrawal symptoms	1	0.77882	-	-	-
14	Depressive mood	~	Unintended withdrawal symptoms	1.09329	0.8233	0.09613	11.3728	0
15	Fatigue	~	Unintended withdrawal symptoms	1.06432	0.77342	0.09659	11.0186	0
16	Non-planning	~	impulsive	1	1	-	-	-
17	Attention	~	impulsive	0.57092	0.71664	0.07343	7.77502	0
18	Motor impulsivity	~	impulsive	0.38708	0.42506	0.06954	5.56606	0
19	Deny (Maternal)	~	Maternal aurhoritarian rearing style	1	0.96959	-	-	-
20	Punitive (Maternal)	~	Maternal aurhoritarian rearing style	0.7625	0.72109	0.09014	8.45907	0
21	Control (Maternal)	~	Maternal aurhoritarian rearing style	0.50477	0.52622	0.07323	6.89311	0
22	Factor 1: Drug lust	~	Motivation for/against change	1	0.5413	-	-	-
23	Factor 2: disagree with CD	~	Motivation for/against change	1.5832	0.9161	0.29819	5.30939	0
24	Factor 3: Motivation to quit drug use	~	Motivation for/against change	-0.39635	-0.26884	0.11104	-3.56933	0.00036
25	impulsive	~~	Maternal aurhoritarian rearing style	-0.03508	-0.01209	0.19768	-0.17746	0.85914
26	impulsive	~~	Methamphetamine dosage in the last year	1.12113	0.1609	0.46671	2.40221	0.0163
27	impulsive	~~	impulsive	3.1643	1	0.4603	6.87449	0
28	Methamphetamine dosage in the last year	~~	Methamphetamine dosage in the last year	15.2969	0.99701	1.43294	10.6752	0
29	Unintended withdrawal symptoms	~~	Unintended withdrawal symptoms	4.55367	0.84426	0.72219	6.30539	0
30	Motivation for/against change	~~	Motivation for/against change	1.40757	0.73916	0.36797	3.82527	0.00013
31	Current craving	~~	Current craving	4.7493	0.72725	0.4513	10.5237	0
32	Maternal aurhoritarian rearing style	~~	Maternal aurhoritarian rearing style	2.66016	1	0.37408	7.11113	0
33	Attention	~~	Attention	0.97687	0.48642	0.1468	6.65457	0
34	Factor 1: Drug lust	~~	Factor 1: Drug lust	4.59479	0.70699	0.53048	8.6616	0
35	Factor 2: disagree with CD	~~	Factor 2: disagree with CD	0.91427	0.16075	0.76823	1.1901	0.23401
36	Depressive mood	~~	Depressive mood	3.06444	0.32218	0.49807	6.1526	0
37	Deny (Maternal)	~~	Deny (Maternal)	0.16951	0.0599	0.26496	0.63973	0.52235
38	Motor impulsivity	~~	Motor impulsivity	2.14995	0.81933	0.20816	10.3283	0
39	Craving	~~	Craving	3.49851	0.39344	0.4766	7.34054	0
40	Punitive (Maternal)	~~	Punitive (Maternal)	1.42781	0.48002	0.20401	6.99867	0
41	Non-planning	~~	Non-planning	0	0	0.35219	0	1
42	Factor 3: Motivation to quit drug use	~~	Factor 3: Motivation to quit drug use	3.83979	0.92772	0.36612	10.4879	0
43	Control (Maternal)	~~	Control (Maternal)	1.76992	0.72309	0.17933	9.86945	0
44	Fatigue	~~	Fatigue	4.1043	0.40183	0.54976	7.46564	0
