# Supplementary material for: The motivation against change in male methamphetamine users in the compulsory detoxification setting
Source: Front Psychiatry. 2023 Feb 6;14:1022926. doi: 10.3389/fpsyt.2023.1022926 (PMC9939637; doi:10.3389/fpsyt.2023.1022926)
Supplement: Supplementary file 7 [file Table_7.XLSX]

## Sheet: model_5
Supplemental Table 7. Model 5: Parental warmth - impulsivity - motivation
	lval	op	rval	Estimate	Est. Std	Std. Err	z-value	p-value
0	Unintended withdrawal symptoms	~	Methamphetamine dosage in the last year	0.15487	0.25963	0.04245	3.64784	0.00026
1	Unintended withdrawal symptoms	~	impulsive	0.2391	0.18203	0.10726	2.22915	0.0258
2	Unintended withdrawal symptoms	~	Parental emotional warmth	-0.01299	-0.00647	0.19311	-0.06726	0.94637
3	Methamphetamine dosage in the last year	~	Parental emotional warmth	-0.31758	-0.09441	0.28163	-1.12765	0.25947
4	Current craving	~	Methamphetamine dosage in the last year	0.21744	0.33331	0.03927	5.53749	0
5	Current craving	~	Unintended withdrawal symptoms	0.26495	0.24225	0.07459	3.55208	0.00038
6	Current craving	~	impulsive	0.09505	0.06616	0.09593	0.99088	0.32174
7	Current craving	~	Parental emotional warmth	-0.37844	-0.17244	0.18048	-2.0968	0.03601
8	Motivation for/against change	~	Current craving	0.23148	0.42892	0.05774	4.00902	6e-05
9	Motivation for/against change	~	Methamphetamine dosage in the last year	0.00322	0.00913	0.02512	0.12805	0.89811
10	Motivation for/against change	~	Unintended withdrawal symptoms	0.06364	0.10782	0.04732	1.34497	0.17864
11	Motivation for/against change	~	impulsive	0.05476	0.07063	0.05793	0.94533	0.34449
12	Motivation for/against change	~	Parental emotional warmth	-0.01226	-0.01035	0.10735	-0.11419	0.90909
13	Craving	~	Unintended withdrawal symptoms	1	0.78327	-	-	-
14	Depressive mood	~	Unintended withdrawal symptoms	1.0836	0.82079	0.09545	11.3524	0
15	Fatigue	~	Unintended withdrawal symptoms	1.05534	0.7715	0.09587	11.0081	0
16	Non-planning	~	impulsive	1	1	-	-	-
17	Attention	~	impulsive	0.57094	0.7166	0.06709	8.50965	0
18	Motor impulsivity	~	impulsive	0.38706	0.42504	0.06653	5.81774	0
19	Paternal emotional warmth	~	Parental emotional warmth	1	0.59951	-	-	-
20	Maternal emotional warmth	~	Parental emotional warmth	1.20064	0.73705	0.30976	3.87609	0.00011
21	Factor 1: Drug lust	~	Motivation for/against change	1	0.54084	-	-	-
22	Factor 2: disagree with CD	~	Motivation for/against change	1.58662	0.91741	0.29922	5.30244	0
23	Factor 3: Motivation to quit drug use	~	Motivation for/against change	-0.39636	-0.26876	0.11097	-3.57176	0.00035
24	impulsive	~~	Parental emotional warmth	-0.78053	-0.3769	0.22572	-3.45796	0.00054
25	impulsive	~~	Methamphetamine dosage in the last year	0.86475	0.12413	0.45193	1.91344	0.05569
26	impulsive	~~	impulsive	3.16361	1	0.42944	7.36683	0
27	Methamphetamine dosage in the last year	~~	Methamphetamine dosage in the last year	15.2043	0.99109	1.4314	10.622	0
28	Motivation for/against change	~~	Motivation for/against change	1.40686	0.73982	0.36794	3.82367	0.00013
29	Current craving	~~	Current craving	4.6182	0.70732	0.45042	10.2531	0
30	Unintended withdrawal symptoms	~~	Unintended withdrawal symptoms	4.82016	0.88311	0.7557	6.37843	0
31	Parental emotional warmth	~~	Parental emotional warmth	1.35568	1	0.43226	3.13623	0.00171
32	Motor impulsivity	~~	Motor impulsivity	2.14951	0.81934	0.20664	10.4024	0
33	Maternal emotional warmth	~~	Maternal emotional warmth	1.64317	0.45676	0.50897	3.22843	0.00124
34	Depressive mood	~~	Depressive mood	3.10406	0.3263	0.50188	6.18487	0
35	Factor 2: disagree with CD	~~	Factor 2: disagree with CD	0.90068	0.15835	0.77117	1.16795	0.24283
36	Factor 1: Drug lust	~~	Factor 1: Drug lust	4.59953	0.70749	0.53074	8.6662	0
37	Craving	~~	Craving	3.43832	0.38648	0.4775	7.20074	0
38	Factor 3: Motivation to quit drug use	~~	Factor 3: Motivation to quit drug use	3.83729	0.92777	0.36582	10.4894	0
39	Non-planning	~~	Non-planning	0	0	0.31085	0	1
40	Fatigue	~~	Fatigue	4.13424	0.40479	0.55279	7.47892	0
41	Paternal emotional warmth	~~	Paternal emotional warmth	2.4162	0.64058	0.40555	5.95776	0
42	Attention	~~	Attention	0.97696	0.48648	0.13653	7.1558	0
