# Supplementary material for: The motivation against change in male methamphetamine users in the compulsory detoxification setting
Source: Front Psychiatry. 2023 Feb 6;14:1022926. doi: 10.3389/fpsyt.2023.1022926 (PMC9939637; doi:10.3389/fpsyt.2023.1022926)
Supplement: Supplementary file 8 [file Table_8.XLSX]

## Sheet: model_6
Supplemental Table 8. Model 6: Parental warmth - ADHD - motivation
	lval	op	rval	Estimate	Est. Std	Std. Err	z-value	p-value
0	Unintended withdrawal symptoms	~	Methamphetamine dosage in the last year	0.1502	0.25226	0.04282	3.50803	0.00045
1	Unintended withdrawal symptoms	~	ADHD	0.37076	0.19289	0.17697	2.09503	0.03617
2	Unintended withdrawal symptoms	~	Parental emotional warmth	-0.10112	-0.04639	0.18351	-0.55101	0.58163
3	Methamphetamine dosage in the last year	~	Parental emotional warmth	-0.32346	-0.08836	0.29506	-1.09626	0.27297
4	Current craving	~	Methamphetamine dosage in the last year	0.21419	0.32851	0.03926	5.45509	0
5	Current craving	~	Unintended withdrawal symptoms	0.25684	0.23456	0.07503	3.42334	0.00062
6	Current craving	~	ADHD	0.21174	0.1006	0.14438	1.46648	0.14252
7	Current craving	~	Parental emotional warmth	-0.44407	-0.18605	0.176	-2.52308	0.01163
8	Motivation for/against change	~	Current craving	0.2236	0.42903	0.05787	3.86391	0.00011
9	Motivation for/against change	~	Methamphetamine dosage in the last year	0.00521	0.01532	0.02357	0.22089	0.82518
10	Motivation for/against change	~	Unintended withdrawal symptoms	0.07447	0.13048	0.04568	1.63007	0.10309
11	Motivation for/against change	~	ADHD	-0.05503	-0.05017	0.07638	-0.72053	0.4712
12	Motivation for/against change	~	Parental emotional warmth	-0.02495	-0.02006	0.09656	-0.25837	0.79612
13	Craving	~	Unintended withdrawal symptoms	1	0.78269	-	-	-
14	Depressive mood	~	Unintended withdrawal symptoms	1.08241	0.8191	0.09536	11.3512	0
15	Fatigue	~	Unintended withdrawal symptoms	1.05987	0.77409	0.09606	11.0335	0
16	inattentive	~	ADHD	1	0.96327	-	-	-
17	over_activity	~	ADHD	0.67361	0.6091	0.20222	3.33113	0.00086
18	Paternal emotional warmth	~	Parental emotional warmth	1	0.55155	-	-	-
19	Maternal emotional warmth	~	Parental emotional warmth	1.4166	0.79974	0.61965	2.28612	0.02225
20	Factor 1: Drug lust	~	Motivation for/against change	1	0.52256	-	-	-
21	Factor 2: disagree with CD	~	Motivation for/against change	1.70177	0.95051	0.33989	5.00676	0
22	Factor 3: Motivation to quit drug use	~	Motivation for/against change	-0.39184	-0.25658	0.11181	-3.50461	0.00046
23	ADHD	~~	Parental emotional warmth	-0.14726	-0.11325	0.11975	-1.22978	0.21878
24	ADHD	~~	Methamphetamine dosage in the last year	0.78477	0.16486	0.32975	2.37992	0.01732
25	ADHD	~~	ADHD	1.47461	1	0.44983	3.27816	0.00104
26	Methamphetamine dosage in the last year	~~	Methamphetamine dosage in the last year	15.2466	0.99219	1.43341	10.6366	0
27	Motivation for/against change	~~	Motivation for/against change	1.34226	0.75642	0.36132	3.71488	0.0002
28	Current craving	~~	Current craving	4.58387	0.7017	0.45025	10.1808	0
29	Unintended withdrawal symptoms	~~	Unintended withdrawal symptoms	4.7721	0.8759	0.75224	6.34389	0
30	Parental emotional warmth	~~	Parental emotional warmth	1.14664	1	0.55395	2.06995	0.03846
31	inattentive	~~	inattentive	0.11458	0.0721	0.42476	0.26976	0.78734
32	Maternal emotional warmth	~~	Maternal emotional warmth	1.29672	0.36042	0.99578	1.30221	0.19284
33	degree_depression_whenusing	~~	degree_depression_whenusing	3.13083	0.32907	0.50112	6.24765	0
34	Factor 2: disagree with CD	~~	Factor 2: disagree with CD	0.54901	0.09652	0.87177	0.62976	0.52885
35	Factor 1: Drug lust	~~	Factor 1: Drug lust	4.72383	0.72693	0.53665	8.80236	0
36	over_activity	~~	over_activity	1.13442	0.629	0.22003	5.15584	0
37	Craving	~~	Craving	3.44531	0.38739	0.47684	7.22528	0
38	Factor 3: Motivation to quit drug use	~~	Factor 3: Motivation to quit drug use	3.86625	0.93417	0.36683	10.5396	0
39	Fatigue	~~	Fatigue	4.09356	0.40079	0.55103	7.42898	0
40	Paternal emotional warmth	~~	Paternal emotional warmth	2.62268	0.6958	0.55036	4.76535	0
